# Supplementary material for: Development of Electrochemical Aptasensor for Lung Cancer Diagnostics in Human Blood
Source: Sensors (Basel). 2021 Nov 25;21(23):7851. doi: 10.3390/s21237851 (PMC8659852; doi:10.3390/s21237851)
Supplement: Supplementary file 1 [file sensors-21-07851-s001.zip]

Archive with 1 entries (1 files):
- sensors-1427552-supplementary.pdf
